# Supplementary material for: Leptin Levels of the Perinatal Period Shape Offspring’s Weight Trajectories through the First Year of Age
Source: Nutrients. 2022 Mar 30;14(7):1451. doi: 10.3390/nu14071451 (PMC9003253; doi:10.3390/nu14071451)
Supplement: Supplementary file 1 [file nutrients-14-01451-s001.zip]

Archive with 1 entries (1 files):
- nutrients-1631017-supplementary.pdf
